# Supplementary material for: Kin17 promotes rDNA transcription, ribosomal biogenesis, and cortical lamination
Source: EMBO Rep. 2025 Jul 17;26(17):4283–311. doi: 10.1038/s44319-025-00524-3 (PMC12420808; doi:10.1038/s44319-025-00524-3)
Supplement: Supplementary file 1 — Table EV1 [file 44319_2025_524_MOESM1_ESM.xlsx]

## Sheet: Table EV1
Table EV1: Genotyping, cloning primers and shRNA sequences
Genotyping primers
5' flox of Kin17	F	TATTGAGACGGTAGCTCACACTGTA
	R	CACTATGCATGCAGTGACTCCCAAC
Kin17	F	TATTGAGACGGTAGCTCACACTGTA
	R1	CACTATGCATGCAGTGACTCCCAAC
	R2	TGTAAATGACATCATGACCCCATGC
Nestin-Cre	F1	TTGCTAAAGCGCTACATAGGA
	F2	CCTTCCTGAAGCAGTAGAGCA
	R	GCCTTATTGTGGAAGGACTG
Cloning primers
GST tag	F	CGCGGATCCATGTCCCCTATACTAGGTTATTG
	R	TGCTCTAGAACTACGACCTTCGATCAGATCCG
Kin17 (3×HA tag)	F	CGGGATCCGCCACCATGTACCCATACGACGTCCCAGACTACGCTTACCCATACGACGTCCCAGACTACGCTTACCCATACGACGTCCCAGACTACGCTATGGGCAAGTCGGATTTTC
	R	CCTCTAGATCAAGCAAGTTTAGATATGTC
Kin17-M1	F	CGGGATCCGCCACCATGAAAGTTACGTTCAATCTGAATA
	R	TGCTCTAGACTAAGCAAGTTTAGATATGTC
Kin17-M2	F	CGGGATCCGCCACCATGATGGGCAAGTCGGATTTTC
	R	TGCTCTAGACTACACCTTCCTCTTCTTCTTGGGTTCTTCCTCATTTTCTCGGCT
Kin17-M3	F1	CGGGATCCGCCACCATGGATTACAAGGATGACGACGATAAGGATTACAAGGATGACGACGATAAGGATTACAAGGATGACGACGATAAGATGGGCAAGTCGGATTTTC
	R1	GTTGTCTTTGGGCAGTACCAG
	F2	CTGGTACTGCCCAAAGACAAC
	R2	CCTCTAGATCAAGCAAGTTTAGATATGTC
Kin17 R36K	F1	CGGGATCCGCCACCATGTACCCATACGACGTCCCAGACTACGCTTACCCATACGACGTCCCAGACTACGCTTACCCATACGACGTCCCAGACTACGCTATGGGCAAGTCGGATTTTC
	R1	AGCCATTCTCGTCCTTGCATTGCTTTTGGCAC
	F2	GTGCCAAAAGCAATGCAAGGACGAGAATGGCT
	R2	CCTCTAGATCAAGCAAGTTTAGATATGTC
pHrD-IRES2-luc	F	CGACGCGTCGCGATCCTTTCTGGCGAGT
	R	CGGAATTCGACGAGAACGCCTGACACGC
pGl3-hRluc	F	CCGCTCGAGCTGAGGCGGAAAGAACCAG
	R	TGCTCTAGAACTCTGCTCGTTCTTCAGCACG
pGL3-IRES2	F	CGATGATAATATGGCCACAACCATGGAAGACGCCAAAAACAT
	R	ATGTTTTTGGCGTCTTCCATGGTTGTGGCCATATTATCATCG
Prmt7 (3×Flag tag)	F	CGGAATTCGCCACCATGGATTACAAGGATGACGACGATAAGGATTACAAGGATGACGACGATAAGGATTACAAGGATGACGACGATAAGATGAAGGTCTTCTGTGGCCG
	R	TGCTCTAGATCAGCTCAAGGTGTCTGCAAG
NCL (3×Flag tag)	F	CGGAATTCGCCACCATGGATTACAAGGATGACGACGATAAGGATTACAAGGATGACGACGATAAGGATTACAAGGATGACGACGATAAGATGGTGAAGCTCGCAAAGGC
	R	TGCTCTAGACTATTCAAACTTCGTCTTCTTTCCT
NCL-M1 (3×Flag tag)	F	CGGAATTCGCCACCATGGATTACAAGGATGACGACGATAAGGATTACAAGGATGACGACGATAAGGATTACAAGGATGACGACGATAAGATGGTGAAGCTCGCAAAGGC
	R	TGCTCTAGACTAAGGTGTAGTTGGTTCTGAGC
NCL-M2 (3×Flag tag)	F	CGGAATTCGCCACCATGGATTACAAGGATGACGACGATAAGGATTACAAGGATGACGACGATAAGGATTACAAGGATGACGACGATAAGCCCAAGAAGAAGAGGAAGGTGTTCAATCTGTTCATTGGAAAC
	R	TGCTCTAGACTATTCAAACTTCGTCTTCTTTCCT
shRNA sequences (target sequences highlighted in red)
negative control	up	GATCCACAACAGCCACAACGTCTATACTTCCTGTCAGATATAGACGTTGTGGCTGTTGTTTTTTG
	down	AATTCAAAAAACAACAGCCACAACGTCTATATCTGACAGGAAGTATAGACGTTGTGGCTGTTGTG
Kin17 (Homo sapiens)	Kin17-shRNA1-up	GATCCTGAAATCATGGAGATTGAAGAGGAACTTCCTGTCAGATTCCTCTTCAATCTCCATGATTTCATTTTTG
	Kin17-shRNA1-down	AATTCAAAAATGAAATCATGGAGATTGAAGAGGAATCTGACAGGAAGTTCCTCTTCAATCTCCATGATTTCAG
	Kin17-shRNA2-up	GATCCAGGACGCAGAGTTGAAGGAACTTCCTGTCAGATTCCTTCAACTCTGCGTCCTTTTTTG
	Kin17-shRNA2-down	AATTCAAAAAAGGACGCAGAGTTGAAGGAATCTGACAGGAAGTTCCTTCAACTCTGCGTCCTG
Kin17 (Mus musculus)	Kin17-shRNA1-up	GATCCCAGAGTTGAAGGTATTCAATACTTCCTGTCAGATATTGAATACCTTCAACTCTGTTTTTG
	Kin17-shRNA1-down	AATTCAAAAACAGAGTTGAAGGTATTCAATATCTGACAGGAAGTATTGAATACCTTCAACTCTGG
	Kin17-shRNA2-up	GATCCGGTCGTTAAGGAAGTGATTGACTTCCTGTCAGATCAATCACTTCCTTAACGACCTTTTTG
	Kin17-shRNA2-down	AATTCAAAAAGGTCGTTAAGGAAGTGATTGATCTGACAGGAAGTCAATCACTTCCTTAACGACCG
NCL (Homo sapiens)	NCL-shRNA1-up	GATCCGGAAATGTCAGAAGATGAAGACTTCCTGTCAGATCTTCATCTTCTGACATTTCCTTTTTG
	NCL-shRNA1-down	AATTCAAAAAGGAAATGTCAGAAGATGAAGATCTGACAGGAAGTCTTCATCTTCTGACATTTCCG
	NCL-shRNA2-up	GATCCGGAAGAGCCTGTCAAAGAACTTCCTGTCAGATTCTTTGACAGGCTCTTCCTTTTTG
	NCL-shRNA2-down	AATTCAAAAAGGAAGAGCCTGTCAAAGAATCTGACAGGAAGTTCTTTGACAGGCTCTTCCG
NCL (Mus musculus)	NCL-shRNA1-up	GATCCAGGAAGAGATAGTAAGAAACTTCCTGTCAGATTTCTTACTATCTCTTCCTTTTTTG
	NCL-shRNA1-down	AATTCAAAAAAGGAAGAGATAGTAAGAAATCTGACAGGAAGTTTCTTACTATCTCTTCCTG
	NCL-shRNA2-up	GATCCAGAGAAAGGTCAAAGGCAACTTCCTGTCAGATTGCCTTTGACCTTTCTCTTTTTTG
	NCL-shRNA2-down	AATTCAAAAAAGAGAAAGGTCAAAGGCAATCTGACAGGAAGTTGCCTTTGACCTTTCTCTG
