# Supplementary material for: Kin17 promotes rDNA transcription, ribosomal biogenesis, and cortical lamination
Source: EMBO Rep. 2025 Jul 17;26(17):4283–311. doi: 10.1038/s44319-025-00524-3 (PMC12420808; doi:10.1038/s44319-025-00524-3)
Supplement: Supplementary file 2 — Table EV2 [file 44319_2025_524_MOESM2_ESM.xlsx]

## Sheet: Table EV2
Table EV2: ChIP and qPCR primers
ChIP-qPCR detection primers
Name	Direction	Sequence	Location	Length of production	GenBank
Enhancer	F	TGAGGCCGAGGGAAAGCTA	45,064-45,082	75	BK000964.3
	R	CTGACAACCCGGAGAACTGAT	45,118-45,138
promoter	F	TGAGGTCCGGTTCTTTTCGT	45,157-45,176	174
	R	ATAGGGAAAGGACAGCGTGT	5-24
5'ETS	F	TGTCGTTGTCACACCTGTCC	253-272	65
	R	AAATAAGGTGGCCCTCAACC	298-317
18S	F	GTAACCCGTTGAACCCCATT	5,584-5,603	151
	R	CCATCCAATCGGTAGTAGCG	5,715-5,734
5.8S	F	ACTCGGCTCGTGCGTC	6,896-6,911	136
	R	GCGACGCTCAGACAGG	7,016-7,031
28S	F	GTTCACCCACTAATAGGGAACGTGA	12,273-12,296	213
	R	GGATTCTGACTTAGAGGCGTTCAGT	12,461-12,485
IGS	F	TCCCCACAGCGATTCTCTTT	13,730-13,749	234
	R	AAAGAGTCCAGAGTGAGCCC	13,944-13,963
TTS	F	TCCCCACAGCGATTCTCTTT	13,730-13,749	234
	R	AAAGAGTCCAGAGTGAGCCC	13,944-13,963
qPCR detection primers
Name	Direction	Sequence
45S	F	GTTCCCGTGTTTTTCCGCTC
	R	AGTGCGTTCGAAGTGTCGAT
18S	F	GTAACCCGTTGAACCCCATT
	R	CCATCCAATCGGTAGTAGCG
5.8S	F	ACTCGGCTCGTGCGTC
	R	GCGACGCTCAGACAGG
28S	F	GTTCACCCACTAATAGGGAACGTGA
	R	GGATTCTGACTTAGAGGCGTTCAGT
Ascl1	F	GTTGGTCAACCTGGGTTTTG
	R	GAACCCGCCATAGAGTTCAA
Fabp7	F	GAAGGTGGCAAAGTGGTGAT
	R	CCCCAAAGGTAAGAGTCACG
Kin17	F	ATCCACATGAACGCTACCCA
	R	CTAATTCCAGTTGCCGACGG
Neurod4	F	ACTCTTCGACTGGCAAGGAA
	R	GGTAGATTGAGGCCCCAGTT
Olig2	F	CTGCGCCTGAAGATCAACAG
	R	CGTAGATCTCGCTCACCAGT
Sox2	F	CACAACTCGGAGATCAGCAA
	R	CTCCGGGAAGCGTGTACTTA
Sox21	F	TGACCAGTGAATGACCAGCT
	R	GTGTCACAAGTCCAAGCCAG
Sox8	F	CAGAGCTCAGCAAGACCCTA
	R	TCACACTCTTCCTTCGCCTT
Tif1a	F	ATGTACCTCGGCAGACAACA
	R	CCAGCTGCACTTGTGATTGT
U1	F	GGGAGATACCATGATCACGAAGGT
	R	CCACAAATTATGCAGTCGAGTTTCCC
β-actin	F	GGCTGTATTCCCCTCCATCG
	R	CCAGTTGGTAACAATGCCATGT
Northern blot probes
Name	Sequence		Location	modification	GenBank
5'ETS	AGCTCCCCACGGGAAAGCAATGAGTCTCTC		1,294-1,323	3'Biotin	BK000964.3
ITS2-1	ACCCACCGCAGCGGGTGACGCGATTGATCG		7,036-7,065	3'Biotin	BK000964.3
U1	GAAATCGCAGTGGTCAGCACATCCG		123-147	5'Biotin	J00645.1
ChIP Chop primers
Name	Direction	Sequence	Location
Mouse rDNA sequences	Forward (m1)	GACCAGTTGTTCCTTTGAGG	-150/-130
	Reverse (m2)	ACCTATCTCCAGGTCCAATA	-20/-1
	Forward (m3)	CCCAGGTATGACTTCCAGG	-105/-87
Pbluescript KS(+)	Forward (p1)	CCTCCGATCGTTGTCAGAAG	2,409-2,428
	Reverse (p2)	CGCGGTATTATCCCGTATTG	2,587–2,606
	Forward (p3)	GCAACTCGGTCGCCGCATAC	2,554–2,573
