# Supplementary material for: Kin17 promotes rDNA transcription, ribosomal biogenesis, and cortical lamination
Source: EMBO Rep. 2025 Jul 17;26(17):4283–311. doi: 10.1038/s44319-025-00524-3 (PMC12420808; doi:10.1038/s44319-025-00524-3)
Supplement: Supplementary file 3 — Table EV3 [file 44319_2025_524_MOESM3_ESM.xlsx]

## Sheet: Table EV3
Table EV3: Kin17 associated proteins analyzed by mass spectrometry
Protein ID	Protein name	Gene name	Peptides
			IgG1	IgG2	IgG3	Kin17-IP1	Kin17-IP2	Kin17-IP3
Q99PV0	Pre-mRNA-processing-splicing factor 8	Prpf8	6	7	9	35	30	32
Q8K339	DNA/RNA-binding protein KIN17	Kin17	1	0	1	31	30	26
Q6P4T2	U5 small nuclear ribonucleoprotein 200 kDa helicase	Snrnp200	2	3	3	23	22	21
Q99NB9	Splicing factor 3B subunit 1	Sf3b1	0	5	6	24	16	18
Q3U2W2	Myb-binding protein 1A	Mybbp1a	6	11	11	24	17	19
Q6PCP0	Nucleolar RNA helicase 2	Ddx21	3	6	8	18	16	22
Q3UJB9	Enhancer of mRNA-decapping protein 4	Edc4	1	1	2	18	14	13
Q8CD23	Nucleolin	Ncl	2	4	4	18	16	17
Q6DID3	Protein SCAF8	Scaf8	0	1	0	17	14	16
Q9CTL2	Prelamin-A/C;Lamin-A/C	Lmna	5	9	11	15	12	13
Q921M3	Splicing factor 3B subunit 3	Sf3b3	2	4	5	10	11	11
Q3USZ5	Nucleolar protein 56	Nop56	2	3	2	12	7	10
Q80W39	Splicing factor 3B subunit 2	Sf3b2	0	3	1	7	10	9
Q02257	Junction plakoglobin	Jup	4	5	6	6	11	6
Q8R149	BUD13 homolog	Bud13	1	1	1	11	8	9
Q7TMX4	116 kDa U5 small nuclear ribonucleoprotein component	Eftud2	3	2	3	9	8	8
Q569Z6	Thyroid hormone receptor-associated protein 3	Thrap3	1	6	5	7	5	8
Q6DFW4	Nucleolar protein 58	Nop58	1	1	1	10	5	7
Q9JIZ5	Transcription factor ap-4	Tfap4	0	1	1	9	8	8
Q3U8V1	Polymerase delta-interacting protein 3	Poldip3	0	1	2	9	8	8
Q91VC3	Eukaryotic initiation factor 4A-III	Eif4a3	4	6	8	10	10	10
Q52KR6	Apoptotic chromatin condensation inducer in the nucleus	Acin1	1	4	2	8	4	4
Q3UZI3	Staphylococcal nuclease domain-containing protein 1	Snd1	1	4	4	8	3	3
A0A0B4J1E2	SNW domain-containing protein 1	Snw1	0	1	1	6	7	8
Q3UKJ7	WD40 repeat-containing protein SMU1	Smu1	1	2	2	7	5	4
Q6P5D8	Structural maintenance of chromosomes flexible hinge domain-containing protein 1	Smchd1	0	0	0	8	4	5
A0A286YDA	Nucleolar and coiled-body phosphoprotein 1	Nolc1	0	2	3	5	5	6
Q8C854	Myelin expression factor 2	Myef2	3	4	4	7	5	6
Q9JJW6	THO complex subunit 4	Alyref	2	2	2	7	5	7
P35550	rRNA 2-O-methyltransferase fibrillarin	Fbl	1	3	2	8	7	7
A0A0G2JG10	Pre-mRNA-splicing factor ATP-dependent RNA helicase DHX15	Dhx15	0	3	2	4	2	6
Q58EU6	60S ribosomal protein L5	Rpl5	2	4	3	5	5	5
Q921Y1	DEAH-box helicase 16	Dhx16	1	1	1	6	5	5
P61327	Protein mago nashi homolog;Protein mago nashi homolog 2	Magoh	1	2	2	4	4	3
Q3TPJ4	Nucleolar GTP-binding protein 1	Gtpbp4	0	0	1	5	5	3
Q9D8N0	Elongation factor 1-gamma	Eef1g	3	2	2	5	5	6
Q4FZE6	40S ribosomal protein S7	Rps7	0	3	3	4	2	4
Q99KP6	Pre-mRNA-processing factor 19	Prpf19	1	3	3	5	3	3
Q3TA68	WD repeat domain 36	Wdr36	0	0	0	5	2	5
Q6PE01	U5 small nuclear ribonucleoprotein 40 kDa protein	Snrnp40	0	0	0	4	2	4
A0A0J9YUD8	High mobility group protein B1	Hmgb1	1	4	6	6	5	6
A2AJ72	Far upstream element binding protein 3	Fubp3	1	2	2	5	4	2
Q3TGI9	Ribosomal L1 domain-containing protein 1	Rsl1d1	1	3	2	4	5	4
Q3UCF2	Cell division cycle 5-like protein	Cdc5l	1	0	0	4	3	2
Q922I0	Splicing factor U2AF 65 kDa subunit	U2af2	2	4	3	5	5	1
Q8K363	ATP-dependent RNA helicase DDX18	Ddx18	0	1	0	5	3	1
Q58E59	Splicing factor 3A subunit 3	Sf3a3	0	2	1	4	4	3
G3X9B1	HEAT repeat containing 1	Heatr1	0	0	0	4	2	1
Q3TM67	H/ACA ribonucleoprotein complex subunit 4	Dkc1	0	0	0	5	3	4
Q3UVN0	ATP-dependent RNA helicase DDX39A	Ddx39	5	6	6	9	9	8
Q3TFP0	Serine/arginine-rich splicing factor 10	Srsf10	1	2	1	4	3	3
A0A1B0GRR3	40S ribosomal protein S11	Rps11	1	2	2	4	2	2
Q3U3F6	RNA-binding protein Raly	Raly	1	2	2	4	2	2
A0A2I3BQF4	60S ribosomal protein L30	Rpl30	2	2	3	4	4	4
Q8BK18	Aspartate--tRNA ligase, cytoplasmic	Dars	2	1	2	2	3	4
Q60930	Voltage-dependent anion-selective channel protein 2	Vdac2	0	1	2	1	2	1
H3BKN0	tRNA (cytosine(34)-C(5))-methyltransferase	Nsun2	0	2	1	3	2	1
P57784	U2 small nuclear ribonucleoprotein A	Snrpa1	0	2	3	4	4	4
Q9D0I9	Arginine--tRNA ligase, cytoplasmic	Rars	1	3	3	4	3	4
Q8VDF2	E3 ubiquitin-protein ligase UHRF1	Uhrf1	0	0	1	2	1	1
Q91VE6	MKI67 FHA domain-interacting nucleolar phosphoprotein	Nifk	0	1	0	3	1	0
Q08288	Cell growth-regulating nucleolar protein	Lyar	0	0	0	4	2	3
Q8R1C6	Methyltransferase-like protein 22	Mettl22	0	0	0	4	4	3
Q9DC48	Pre-mRNA-processing factor 17	Cdc40	0	0	0	4	2	1
A0A0J9YUT8	Probable RNA-binding protein 19	Rbm19	0	0	0	4	2	3
P33174	Chromosome-associated kinesin KIF4;Kinesin-like protein	Kif4	0	0	0	2	1	2
Q8BIZ6	Smad nuclear-interacting protein 1	Snip1	0	0	0	2	2	2
Q8BJW5	Nucleolar protein 11	Nol11	0	0	0	3	2	3
Q3UZ17	Putative RNA-binding protein Luc7-like 2	Luc7l2	0	1	1	3	3	4
P62874	Guanine nucleotide-binding protein G(I)/G(S)/G(T) subunit beta-1	Gnb1	0	1	1	2	2	1
B1AYU4	Pre-mRNA-splicing factor CWC22 homolog	Cwc22	0	0	1	3	2	2
Q8C2Q8	ATP synthase subunit gamma;ATP synthase subunit gamma, mitochondrial	Atp5c1	1	3	1	2	3	3
Q3UWX7	Transcription elongation factor A protein 1	Tcea1	0	0	1	3	2	2
Q0VGU9	RNA-binding protein 39	Rbm39	1	1	2	3	3	2
Q3U868	Poly [ADP-ribose] polymerase 1	Parp1	0	0	1	2	2	2
Q9CXD2	Myosin regulatory light chain 12B	Myl12b	0	1	2	2	1	2
E9Q317	Histone deacetylase complex subunit SAP18	Sap18	0	0	2	3	3	2
Q3UPJ2	Inosine-5-monophosphate dehydrogenase 2	Impdh2	1	1	1	3	2	2
Q3TKD0	Transportin-1	Tnpo1	0	2	2	3	3	2
A0A140LIM5	Mitotic checkpoint protein BUB3	Bub3	0	2	1	2	2	2
F6UFG6	Acidic leucine-rich nuclear phosphoprotein 32 family member A	Anp32a	1	0	1	0	2	3
H3BJ30	Cleavage and polyadenylation specificity factor subunit 6	Cpsf6	0	0	2	3	2	2
Q3UN87	Small nuclear ribonucleoprotein-associated protein	Snrpn	0	1	2	3	2	3
Q9CSH0	Heterogeneous nuclear ribonucleoprotein L-like	Hnrnpll	0	1	1	2	2	2
Q9CWK0	60S ribosomal protein L14	Rpl14	1	2	3	3	3	3
Q61833	Dolichyl-diphosphooligosaccharide-protein glycosyltransferase subunit 2	Rpn2	1	1	2	3	2	1
Q921R2	40S ribosomal protein S13	Rps13	2	2	2	3	3	3
Q497K3	Small nuclear ribonucleoprotein F	Snrpf	1	2	1	3	2	3
F8WI31	Pleiotropic regulator 1	Plrg1	0	2	0	3	0	0
P40142	Transketolase	Tkt	1	2	1	2	2	2
P60824	Cold-inducible RNA-binding protein	Cirbp	1	1	0	3	1	3
Q04750	DNA topoisomerase 1	Top1	1	0	0	2	2	3
Q8K4Z5	Splicing factor 3A subunit 1	Sf3a1	0	2	2	3	2	2
A0A1W2P7L7	Splicing factor 3B subunit 6	Sf3b6	1	1	1	3	3	2
G3X9C2	F-box only protein 50	Nccrp1	1	1	2	1	3	2
Q3UYQ4	Apoptosis inhibitor 5	Api5	0	0	1	1	2	0
Q8BQ03	DNA helicase;DNA replication licensing factor MCM5	Mcm5	0	1	0	1	0	1
Q52KP0	60S ribosomal protein L38	Rpl38	1	1	1	3	1	1
Q8CIJ3	Eukaryotic translation initiation factor 3 subunit B	Eif3b	0	1	2	3	1	2
Q9QZD9	Eukaryotic translation initiation factor 3 subunit I	Eif3i	1	3	2	3	3	3
Q3TKY6	Peptidyl-prolyl cis-trans isomerase CWC27 homolog	Cwc27	0	1	0	3	3	3
E9QKA4	Serine/arginine repetitive matrix protein 1	Srrm1	0	0	0	3	2	3
G3X9T8	Ceruloplasmin	Cp	0	0	0	3	3	0
Q9CRF5	WD repeat domain 75	Wdr75	0	0	0	2	2	0
Q922K7	Probable 28S rRNA (cytosine-C(5))-methyltransferase	Nop2	0	0	0	1	2	2
Q6ZQL4	WD repeat-containing protein 43	Wdr43	0	0	0	3	3	2
Q8K224	N-acetyltransferase 10	Nat10	0	0	0	2	2	3
Q3TVB5	RNA-binding motif protein, X-linked 2	Rbmx2	0	0	0	3	2	1
Q6NS46	Protein RRP5 homolog	Pdcd11	0	0	0	2	2	0
Q8C7V3	U3 small nucleolar RNA-associated protein 15 homolog	Utp15	0	0	0	3	0	0
Q9JHS9	Spliceosome-associated protein CWC15 homolog	Cwc15	0	0	0	3	0	0
P63154	Crooked neck-like protein 1	Crnkl1	0	0	0	1	2	1
Q6PGH1	Protein BUD31 homolog	Bud31	0	0	0	3	1	2
Q8BHS3	Pre-mRNA-splicing factor RBM22	Rbm22	0	0	0	2	2	2
